# Supplementary material for: Systemically injected bone marrow mononuclear cells specifically home to axially vascularized tissue engineering constructs
Source: PLoS One. 2022 Aug 11;17(8):e0272697. doi: 10.1371/journal.pone.0272697 (PMC9371259; doi:10.1371/journal.pone.0272697)
Supplement: S1 Dataset — (XLSX) [file pone.0272697.s001.xlsx]

## Sheet: overview
animal number	group	strain	weight (g)	OP date	pocedure	duration	op notice	OP fotos	Analgesia D1	Analgesia D2	Analgesia D3	postoperative notice	further procedure	sacrifice	Explantation	weich on Explantation (g)	Explantationsbilder	Histo
IA1	I ia	Lewis male			AVL	4.45h	3 layers Matriderm. 2 below 1 above	no	0.25 ml Bupre	0.25 ml Buprenophine	_	1.5 ml Hep pre and post	injection BMMNCs	2019-10-20	good	340	no	Loop patent
IA2	I ia	Lewis male			AVL	3.5h	3 layers Matriderm. 2 below 1 above	no	0.25 ml Bupre	0.25 ml Bupre	_	1.5 ml Hep pre and post	injection BMMNCs	2019-11-01	good	342	no	Loop patent
IA3	I ia	Lewis male			AVL	3.5h	3 layers Matriderm. 2 below 1 above	no	0.25 ml Bupre	0.25 ml Bupre	0.25 ml Bupre	1.5 ml Hep pre and post	injection BMMNCs	2019-06-27	Perfusion difficult	338	no	Loop patent
IB1	I iv	Lewis male			AVL	4.5 h	3 layers Matriderm. 2 below 1 above	no	0.25 ml Bupre	0.25 ml Bupre	_	1.5 ml Hep pre and post	injection BMMNCs	2019-10-30	good	360	no	Loop patent
IB2	I iv	Lewis male			AVL	3.5h	3 layers Matriderm. 2 below 1 above	no	0.25 ml Bupre	0.25 ml Bupre	0.25 ml Bupre	1.5 ml Hep pre and post	injection BMMNCs	2019-06-26	good	322	no	Loop patent
IB4	I iv	Lewis male			AVL	3.5h	3 layers Matriderm. 2 below 1 above	no	0.25 ml Bupre	0.25 ml Bupre	_	1.5 ml Hep pre and post	injection BMMNCs	2019-11-05	good	362	no	Loop patent
IIA1	II ia	Lewis male			non AVL + 1ml Kollagen	1 h	3 layers Matriderm. 2 below 1 above	no	0.25 ml Bupre	0.25 ml Bupre	0.25 ml Bupre	1.5 ml Hep pre and post	injection BMMNCs	2019-05-08	good	293	no	patent
IIA2	II ia	Lewis male			non AVL	1 h	3 layers Matriderm. 2 below 1 above	no	0.25 ml Bupre	0.25 ml Bupre	0.25 ml Bupre	1.5 ml Hep pre and post	injection BMMNCs	2019-06-28	good	343	no	patent
IIA3	II ia	Lewis male			non AVL	1h	3 layers Matriderm. 2 below 1 above	no	0.25 ml Bupre	0.25 ml Bupre	_	1.5 ml Hep pre and post	injection BMMNCs	2019-10-29	good	335	no	patent
IIA4	II ia	Lewis male			non AVL	1h	3 layers Matriderm. 2 below 1 above	no	0.25 ml Bupre	0.25 ml Bupre	_	1.5 ml Hep pre and post	injection BMMNCs	2019-10-19	good	314	no	patent
IIA5	II ia	Lewis male			non AVL	50 min	3 layers Matriderm. 2 below 1 above	no	0.25 ml Bupre	0.25 ml Bupre	_	1.5 ml Hep pre and post	injection BMMNCs	2019-10-29	good	332	no	patent
IIB1	II iv	Lewis male			non AVL	1h	3 layers Matriderm. 2 below 1 above	no	0.25 ml Bupre	0.25 ml Bupre	_	1.5 ml Hep pre and post	injection BMMNCs	2019-11-05	good	351	no	patent
IIB2	II iv	Lewis male			AV + 1ml Kollagen	1 h	3 layers Matriderm. 2 below 1 above	yes	0.25 ml Bupre	0.25 ml Bupre	0.25 ml Bupre	1.5 ml Hep pre and post	injection BMMNCs	2019-05-08	good	300	no	patent
IIB3	II iv	Lewis male			AV + 1ml Kollagen	1 h	3 layers Matriderm. 2 below 1 above	no	0.25 ml Bupre	0.25 ml Bupre	0.25 ml Bupre	1.5 ml Hep pre and post	injection BMMNCs	2019-05-08	good	309	no	patent
IIB4	II iv	Lewis male			non AVL	1h	3 layers Matriderm. 2 below 1 above	no	0.25 ml Bupre	0.25 ml Bupre	_	1.5 ml Hep pre and post	injection BMMNCs	2019-10-16	good	317	no	patent
IIB5	II iv	Lewis male			non AVL	1h	3 layers Matriderm. 2 below 1 above	no	0.25 ml Bupre	0.25 ml Bupre	_	1.5 ml Hep pre and post	injection BMMNCs	2019-10-20	good	305	no	patent
IA4	I ia	Lewis male			AVL	3.5h	3 layers Matriderm. 2 below 1 above	no	0.25 ml Bupre	0.25 ml Bupre	_	1.5 ml Hep pre and post	injection BMMNCs	2019-11-01	good	336	no	not patent
IIA6	I ia	Lewis male			non AVL	4h	3 layers Matriderm. 2 below 1 above	no	0.25 ml Bupre	0.25 ml Bupre	0.25 ml Bupre	1.5 ml Hep pre and post	injection BMMNCs	2019-04-19	good	310	no	not patent
weight at Explantation (g):	328.278
SD:	19.8293

## Sheet: IA1
animal IA1																			HIF
chamber Prox1	1. quadrant	all:	5	2. quadrant	all:	2	3. quadrant	all:	6	4. quadrant	all:	3							chamber Prox1	1. quadrant	all:	15	2. quadrant	all:	16	3. quadrant	all:	17	4. quadrant	all:	24
		central:	3		central:	2		central:	4		central:	2									central:	6		central:	3		central:	5		central:	9
		peripher:	2		peripher:	0		peripher:	2		peripher:	1									peripher:	9		peripher:	13		peripher:	12		peripher:	15
	5. quadrant	all:	4	6. quadrant	all:	3	7. quadrant	all:	2	8. quadrant	all:	8	sum:	all:	33					5. quadrant	all:	8	6. quadrant	all:	14	7. quadrant	all:	18	8. quadrant	all:	30	sum:	all:	142
		central:	3		central:	1		central:	1		central:	5		central:	21						central:	2		central:	9		central:	10		central:	12		central:	56
		peripher:	1		peripher:	2		peripher:	1		peripher:	3		peripher:	12						peripher:	6		peripher:	5		peripher:	8		peripher:	18		peripher:	86
chamber Prox2	1. quadrant	all:	4	2. quadrant	all:	5	3. quadrant	all:	4	4. quadrant	all:	4							chamber Prox2	1. quadrant	all:	18	2. quadrant	all:	34	3. quadrant	all:	26	4. quadrant	all:	28
		central:	2		central:	2		central:	2		central:	1									central:	11		central:	15		central:	9		central:	13
		peripher:	2		peripher:	3		peripher:	2		peripher:	3									peripher:	7		peripher:	19		peripher:	17		peripher:	15
	5. quadrant	all:	7	6. quadrant	all:	4	7. quadrant	all:	1	8. quadrant	all:	3	sum:	all:	32					5. quadrant	all:	14	6. quadrant	all:	30	7. quadrant	all:	25	8. quadrant	all:	17	sum:	all:	192
		central:	4		central:	3		central:	0		central:	2		central:	16						central:	7		central:	9		central:	12		central:	10		central:	86
		peripher:	3		peripher:	1		peripher:	1		peripher:	1		peripher:	16						peripher:	7		peripher:	21		peripher:	13		peripher:	7		peripher:	106
chamber Prox3	1. quadrant	all:	6	2. quadrant	all:	3	3. quadrant	all:	2	4. quadrant	all:	3							chamber Distal1	1. quadrant	all:	20	2. quadrant	all:	19	3. quadrant	all:	30	4. quadrant	all:	30
		central:	4		central:	3		central:	2		central:	2									central:	9		central:	7		central:	18		central:	14
		peripher:	2		peripher:	0		peripher:	0		peripher:	1									peripher:	11		peripher:	12		peripher:	12		peripher:	16
	5. quadrant	all:	3	6. quadrant	all:	3	7. quadrant	all:	0	8. quadrant	all:	1	sum:	all:	21					5. quadrant	all:	23	6. quadrant	all:	22	7. quadrant	all:	36	8. quadrant	all:	22	sum:	all:	202
		central:	3		central:	3		central:	0		central:	0		central:	17						central:	15		central:	8		central:	19		central:	10		central:	100
		peripher:	0		peripher:	0		peripher:	0		peripher:	1		peripher:	4						peripher:	8		peripher:	14		peripher:	17		peripher:	12		peripher:	102
chamber Prox4	1. quadrant	all:	6	2. quadrant	all:	1	3. quadrant	all:	4	4. quadrant	all:	2							chamber Distal2	1. quadrant	all:	21	2. quadrant	all:	18	3. quadrant	all:	28	4. quadrant	all:	29
		central:	3		central:	1		central:	3		central:	2									central:	10		central:	7		central:	17		central:	12
		peripher:	3		peripher:	0		peripher:	1		peripher:	0									peripher:	11		peripher:	11		peripher:	11		peripher:	17
	5. quadrant	all:	2	6. quadrant	all:	2	7. quadrant	all:	3	8. quadrant	all:	1	sum:	all:	21					5. quadrant	all:	22	6. quadrant	all:	20	7. quadrant	all:	30	8. quadrant	all:	19	sum:	all:	187
		central:	1		central:	2		central:	2		central:	0		central:	14						central:	13		central:	9		central:	15		central:	9		central:	92
		peripher:	1		peripher:	0		peripher:	1		peripher:	1		peripher:	7						peripher:	9		peripher:	11		peripher:	15		peripher:	10		peripher:	95
chamber Prox5	1. quadrant	all:	2	2. quadrant	all:	2	3. quadrant	all:	4	4. quadrant	all:	6
		central:	2		central:	2		central:	3		central:	4																				Summe all:		723
		peripher:	0		peripher:	0		peripher:	1		peripher:	2																				Summe central:		334
	5. quadrant	all:	1	6. quadrant	all:	5	7. quadrant	all:	1	8. quadrant	all:	2	sum:	all:	23																	Summe peripher:		389
		central:	1		central:	5		central:	1		central:	2		central:	20
		peripher:	0		peripher:	0		peripher:	0		peripher:	0		peripher:	3
chamber Distal1	1. quadrant	all:	4	2. quadrant	all:	5	3. quadrant	all:	2	4. quadrant	all:	3
		central:	3		central:	4		central:	2		central:	3
		peripher:	1		peripher:	1		peripher:	0		peripher:	0
	5. quadrant	all:	5	6. quadrant	all:	2	7. quadrant	all:	7	8. quadrant	all:	6	sum:	all:	34
		central:	4		central:	2		central:	4		central:	5		central:	27
		peripher:	1		peripher:	0		peripher:	3		peripher:	1		peripher:	7
chamber Distal2	1. quadrant	all:	4	2. quadrant	all:	4	3. quadrant	all:	3	4. quadrant	all:	3
		central:	3		central:	2		central:	3		central:	3
		peripher:	1		peripher:	2		peripher:	0		peripher:	0
	5. quadrant	all:	6	6. quadrant	all:	4	7. quadrant	all:	7	8. quadrant	all:	5	sum:	all:	36
		central:	4		central:	3		central:	5		central:	4		central:	27
		peripher:	2		peripher:	1		peripher:	2		peripher:	1		peripher:	9
chamber Distal3	1. quadrant	all:	4	2. quadrant	all:	3	3. quadrant	all:	3	4. quadrant	all:	3
		central:	4		central:	3		central:	2		central:	1
		peripher:	0		peripher:	0		peripher:	1		peripher:	2
	5. quadrant	all:	8	6. quadrant	all:	9	7. quadrant	all:	1	8. quadrant	all:	1	sum:	all:	32
		central:	4		central:	5		central:	1		central:	0		central:	20
		peripher:	4		peripher:	4		peripher:	0		peripher:	1		peripher:	12
chamber Distal4	1. quadrant	all:	4	2. quadrant	all:	5	3. quadrant	all:	8	4. quadrant	all:	3
		central:	3		central:	3		central:	5		central:	2
		peripher:	1		peripher:	2		peripher:	3		peripher:	1
	5. quadrant	all:	4	6. quadrant	all:	1	7. quadrant	all:	4	8. quadrant	all:	9	sum:	all:	38
		central:	2		central:	1		central:	3		central:	6		central:	25
		peripher:	2		peripher:	0		peripher:	1		peripher:	3		peripher:	13
chamber Distal5	1. quadrant	all:	3	2. quadrant	all:	5	3. quadrant	all:	0	4. quadrant	all:	2
		central:	2		central:	1		central:	0		central:	0
		peripher:	1		peripher:	4		peripher:	0		peripher:	2
	5. quadrant	all:	1	6. quadrant	all:	5	7. quadrant	all:	3	8. quadrant	all:	6	sum:	all:	25
		central:	1		central:	3		central:	2		central:	4		central:	13
		peripher:	0		peripher:	2		peripher:	1		peripher:	2		peripher:	12
liver 20x	1. field:	49							Sum all:		295
	2. field:	38		Sum:	438				Sum central:		200
	3. field:	46		Average:	54.75				Sum peripher:		95
	4. field:	44		SD:	11.627
	5. field:	58
	6. field:	66
	7. field:	74
	8. field:	63
spleen 20x	1. field:	26
	2. field:	14		Sum:	209
	3. field:	17		Average:	26.125
	4. field:	31		SD:	7.59008
	5. field:	35
	6. field:	23
	7. field:	37
	8. field:	26

## Sheet: IA2
animal IA2																			HIF
chamber Prox1	1. quadrant	all:	6	2. quadrant	all:	3	3. quadrant	all:	0	4. quadrant	all:	4							chamber Prox1	1. quadrant	all:	21	2. quadrant	all:	21	3. quadrant	all:	15	4. quadrant	all:	26
		central:	4		central:	3		central:	0		central:	3									central:	11		central:	12		central:	5		central:	15
		peripher:	2		peripher:	0		peripher:	0		peripher:	1									peripher:	10		peripher:	9		peripher:	10		peripher:	11
	5. quadrant	all:	6	6. quadrant	all:	3	7. quadrant	all:	1	8. quadrant	all:	1	sum:	all:	24					5. quadrant	all:	10	6. quadrant	all:	10	7. quadrant	all:	13	8. quadrant	all:	12	sum:	all:	128
		central:	5		central:	3		central:	1		central:	1		central:	20						central:	7		central:	12		central:	9		central:	6		central:	77
		peripher:	1		peripher:	0		peripher:	0		peripher:	0		peripher:	4						peripher:	3		peripher:	8		peripher:	4		peripher:	6		peripher:	61
chamber Prox2	1. quadrant	all:	5	2. quadrant	all:	5	3. quadrant	all:	6	4. quadrant	all:	4							chamber Prox2	1. quadrant	all:	21	2. quadrant	all:	19	3. quadrant	all:	16	4. quadrant	all:	26
		central:	3		central:	2		central:	4		central:	1									central:	12		central:	12		central:	6		central:	14
		peripher:	2		peripher:	3		peripher:	2		peripher:	3									peripher:	9		peripher:	7		peripher:	10		peripher:	12
	5. quadrant	all:	6	6. quadrant	all:	4	7. quadrant	all:	3	8. quadrant	all:	3	sum:	all:	36					5. quadrant	all:	10	6. quadrant	all:	21	7. quadrant	all:	16	8. quadrant	all:	12	sum:	all:	141
		central:	5		central:	2		central:	2		central:	3		central:	22						central:	6		central:	12		central:	7		central:	7		central:	76
		peripher:	1		peripher:	2		peripher:	1		peripher:	0		peripher:	14						peripher:	4		peripher:	9		peripher:	9		peripher:	5		peripher:	65
chamber Prox3	1. quadrant	all:	3	2. quadrant	all:	0	3. quadrant	all:	3	4. quadrant	all:	1							chamber Distal1	1. quadrant	all:	29	2. quadrant	all:	24	3. quadrant	all:	31	4. quadrant	all:	34
		central:	2		central:	0		central:	2		central:	1									central:	17		central:	13		central:	19		central:	20
		peripher:	1		peripher:	0		peripher:	1		peripher:	0									peripher:	12		peripher:	11		peripher:	12		peripher:	14
	5. quadrant	all:	3	6. quadrant	all:	5	7. quadrant	all:	7	8. quadrant	all:	4	sum:	all:	26					5. quadrant	all:	21	6. quadrant	all:	20	7. quadrant	all:	20	6. quadrant	all:	16	sum:	all:	195
		central:	3		central:	4		central:	6		central:	4		central:	22						central:	14		central:	11		central:	12		central:	7		central:	113
		peripher:	0		peripher:	1		peripher:	1		peripher:	0		peripher:	4						peripher:	7		peripher:	9		peripher:	8		peripher:	9		peripher:	82
chamber Prox4	1. quadrant	all:	6	2. quadrant	all:	2	3. quadrant	all:	1	4. quadrant	all:	3							chamber Distal2	1. quadrant	all:	6	2. quadrant	all:	12	3. quadrant	all:	21	4. quadrant	all:	19
		central:	4		central:	2		central:	1		central:	2									central:	6		central:	9		central:	8		central:	10
		peripher:	2		peripher:	0		peripher:	0		peripher:	1									peripher:	0		peripher:	3		peripher:	13		peripher:	9
	5. quadrant	all:	3	6. quadrant	all:	1	7. quadrant	all:	3	8. quadrant	all:	4	sum:	all:	23					5. quadrant	all:	21	6. quadrant	all:	22	7. quadrant	all:	21	8. quadrant	all:	26	sum:	all:	148
		central:	1		central:	1		central:	3		central:	3		central:	17						central:	12		central:	10		central:	10		central:	12		central:	77
		peripher:	2		peripher:	0		peripher:	0		peripher:	1		peripher:	6						peripher:	9		peripher:	12		peripher:	11		peripher:	14		peripher:	71
chamber Prox5	1. quadrant	all:	8	2. quadrant	all:	5	3. quadrant	all:	2	4. quadrant	all:	4																				Summe all:		612
		central:	5		central:	5		central:	2		central:	2																				Summe central:		343
		peripher:	3		peripher:	0		peripher:	0		peripher:	2																				Summe peripher:		279
	5. quadrant	all:	4	6. quadrant	all:	1	7. quadrant	all:	1	8. quadrant	all:	5	sum:	all:	30
		central:	2		central:	1		central:	1		central:	4		central:	22
		peripher:	2		peripher:	0		peripher:	0		peripher:	1		peripher:	8
chamber Distal1	1. quadrant	all:	6	2. quadrant	all:	2	3. quadrant	all:	7	4. quadrant	all:	1
		central:	4		central:	1		central:	5		central:	1
		peripher:	2		peripher:	1		peripher:	2		peripher:	0
	5. quadrant	all:	5	6. quadrant	all:	2	7. quadrant	all:	4	8. quadrant	all:	3	sum:	all:	30
		central:	4		central:	2		central:	3		central:	2		central:	22
		peripher:	1		peripher:	0		peripher:	1		peripher:	1		peripher:	8
chamber Distal2	1. quadrant	all:	5	2. quadrant	all:	4	3. quadrant	all:	1	4. quadrant	all:	2
		central:	3		central:	2		central:	1		central:	2
		peripher:	2		peripher:	2		peripher:	0		peripher:	0
	5. quadrant	all:	4	6. quadrant	all:	2	7. quadrant	all:	3	8. quadrant	all:	2	sum:	all:	23
		central:	2		central:	2		central:	2		central:	2		central:	16
		peripher:	2		peripher:	0		peripher:	1		peripher:	0		peripher:	7
chamber Distal3	1. quadrant	all:	5	2. quadrant	all:	2	3. quadrant	all:	5	4. quadrant	all:	0
		central:	4		central:	2		central:	4		central:	0
		peripher:	1		peripher:	0		peripher:	1		peripher:	0
	5. quadrant	all:	1	6. quadrant	all:	0	7. quadrant	all:	6	8. quadrant	all:	1	sum:	all:	20
		central:	1		central:	0		central:	4		central:	1		central:	16
		peripher:	0		peripher:	0		peripher:	2		peripher:	0		peripher:	4
chamber Distal4	1. quadrant	all:	2	2. quadrant	all:	3	3. quadrant	all:	1	4. quadrant	all:	5
		central:	2		central:	2		central:	1		central:	2
		peripher:	0		peripher:	1		peripher:	0		peripher:	3
	5. quadrant	all:	2	6. quadrant	all:	5	7. quadrant	all:	2	8. quadrant	all:	5	sum:	all:	25
		central:	1		central:	4		central:	2		central:	3		central:	17
		peripher:	1		peripher:	1		peripher:	0		peripher:	2		peripher:	8
chamber Distal5	1. quadrant	all:	2	2. quadrant	all:	3	3. quadrant	all:	6	4. quadrant	all:	7
		central:	1		central:	3		central:	2		central:	4
		peripher:	1		peripher:	0		peripher:	4		peripher:	3
	5. quadrant	all:	4	6. quadrant	all:	2	7. quadrant	all:	2	8. quadrant	all:	0	sum:	all:	26
		central:	3		central:	2		central:	2		central:	0		central:	17
		peripher:	1		peripher:	0		peripher:	0		peripher:	0		peripher:	9
liver 20x	1. field:	56							Summe all:		263
	2. field:	64		Summe:	439				Summe central:		191
	3. field:	62		Average:	54.875				Summe peripher:		72
	4. field:	49		SD:	6.09175
	5. field:	53
	6. field:	44
	7. field:	57
	8. field:	54
spleen 20x	1. field:	36
	2. field:	42		Summe:	236
	3. field:	27		Average:	29.5
	4. field:	28		SD:	7.39932
	5. field:	21
	6. field:	19
	7. field:	36
	8. field:	27

## Sheet: IA3
animal IA3																			HIF
																			chamber Prox1	1. quadrant	all:	26	2. quadrant	all:	19	3. quadrant	all:	20	4. quadrant	all:	23
chamber Prox1	1. quadrant	all:	2	2. quadrant	all:	2	3. quadrant	all:	2	4. quadrant	all:	1									central:	12		central:	13		central:	7		central:	11
chamber 10x		central:	2		central:	2		central:	1		central:	1									peripher:	14		peripher:	6		peripher:	13		peripher:	12
		peripher:	0		peripher:	0		peripher:	1		peripher:	0								5. quadrant	all:	17	6. quadrant	all:	29	7. quadrant	all:	25	8. quadrant	all:	24	sum:	all:	183
	5. quadrant	all:	4	6. quadrant	all:	0	7. quadrant	all:	0	8. quadrant	all:	5	sum:	all:	16						central:	8		central:	19		central:	18		central:	13		central:	101
		central:	3		central:	0		central:	0		central:	3		central:	12						peripher:	9		peripher:	10		peripher:	7		peripher:	11		peripher:	82
		peripher:	1		peripher:	0		peripher:	0		peripher:	2		peripher:	4
																			chamber Prox2	1. quadrant	all:	25	2. quadrant	all:	15	3. quadrant	all:	23	4. quadrant	all:	14
chamber Prox2	1. quadrant	all:	6	2. quadrant	all:	5	3. quadrant	all:	2	4. quadrant	all:	6									central:	13		central:	7		central:	10		central:	9
		central:	5		central:	2		central:	1		central:	4									peripher:	12		peripher:	8		peripher:	13		peripher:	5
		peripher:	1		peripher:	3		peripher:	1		peripher:	2								5. quadrant	all:	22	6. quadrant	all:	19	7. quadrant	all:	22	8. quadrant	all:	17	sum:	all:	157
	5. quadrant	all:	7	6. quadrant	all:	3	7. quadrant	all:	6	8. quadrant	all:	5	sum:	all:	40						central:	10		central:	11		central:	7		central:	8		central:	75
		central:	4		central:	2		central:	5		central:	3		central:	26						peripher:	12		peripher:	8		peripher:	15		peripher:	9		peripher:	82
		peripher:	3		peripher:	1		peripher:	1		peripher:	2		peripher:	14
																			chamber Distal1	1. quadrant	all:	28	2. quadrant	all:	25	3. quadrant	all:	20	4. quadrant	all:	23
chamber Prox3	1. quadrant	all:	8	2. quadrant	all:	6	3. quadrant	all:	2	4. quadrant	all:	4									central:	16		central:	14		central:	12		central:	10
		central:	5		central:	6		central:	2		central:	2									peripher:	12		peripher:	11		peripher:	8		peripher:	13
		peripher:	3		peripher:	0		peripher:	0		peripher:	2								5. quadrant	all:	24	6. quadrant	all:	25	7. quadrant	all:	27	8. quadrant	all:	23	sum:	all:	195
	5. quadrant	all:	4	6. quadrant	all:	2	7. quadrant	all:	1	8. quadrant	all:	6	sum:	all:	33						central:	13		central:	12		central:	15		central:	9		central:	101
		central:	2		central:	2		central:	1		central:	5		central:	25						peripher:	11		peripher:	13		peripher:	12		peripher:	14		peripher:	94
		peripher:	2		peripher:	0		peripher:	0		peripher:	1		peripher:	8
																			chamber Distal2	1. quadrant	all:	27	2. quadrant	all:	18	3. quadrant	all:	27	4. quadrant	all:	26
chamber Prox4	1. quadrant	all:	4	2. quadrant	all:	7	3. quadrant	all:	5	4. quadrant	all:	5									central:	13		central:	12		central:	11		central:	13
		central:	4		central:	5		central:	5		central:	4									peripher:	14		peripher:	6		peripher:	16		peripher:	13
		peripher:	0		peripher:	2		peripher:	0		peripher:	1								5. quadrant	all:	27	6. quadrant	all:	22	7. quadrant	all:	20	8. quadrant	all:	23	sum:	all:	190
	5. quadrant	all:	6	6. quadrant	all:	2	7. quadrant	all:	4	8. quadrant	all:	3	sum:	all:	36						central:	15		central:	9		central:	11		central:	12		central:	96
		central:	5		central:	2		central:	4		central:	3		central:	32						peripher:	12		peripher:	13		peripher:	9		peripher:	11		peripher:	94
		peripher:	1		peripher:	0		peripher:	0		peripher:	0		peripher:	4
																																Summe all:		725
chamber Prox5	1. quadrant	all:	5	2. quadrant	all:	3	3. quadrant	all:	0	4. quadrant	all:	5																				Summe central:		373
		central:	4		central:	3		central:	0		central:	4																				Summe peripher:		352
		peripher:	1		peripher:	0		peripher:	0		peripher:	1
	5. quadrant	all:	6	6. quadrant	all:	4	7. quadrant	all:	1	8. quadrant	all:	1	sum:	all:	25
		central:	5		central:	4		central:	1		central:	1		central:	22
		peripher:	1		peripher:	0		peripher:	0		peripher:	0		peripher:	3
chamber Distal1	1. quadrant	all:	5	2. quadrant	all:	2	3. quadrant	all:	1	4. quadrant	all:	1
		central:	3		central:	1		central:	1		central:	1
		peripher:	2		peripher:	1		peripher:	0		peripher:	0
	5. quadrant	all:	2	6. quadrant	all:	2	7. quadrant	all:	3	8. quadrant	all:	2	sum:	all:	18
		central:	2		central:	0		central:	2		central:	1		central:	11
		peripher:	0		peripher:	2		peripher:	1		peripher:	1		peripher:	7
chamber Distal2	1. quadrant	all:	2	2. quadrant	all:	3	3. quadrant	all:	4	4. quadrant	all:	6
		central:	0		central:	2		central:	4		central:	5
		peripher:	2		peripher:	1		peripher:	0		peripher:	1
	5. quadrant	all:	4	6. quadrant	all:	4	7. quadrant	all:	4	8. quadrant	all:	7	sum:	all:	34
		central:	2		central:	2		central:	4		central:	5		central:	24
		peripher:	2		peripher:	2		peripher:	0		peripher:	2		peripher:	10
chamber Distal3	1. quadrant	all:	6	2. quadrant	all:	3	3. quadrant	all:	3	4. quadrant	all:	1
		central:	5		central:	3		central:	2		central:	1
		peripher:	1		peripher:	0		peripher:	1		peripher:	0
	5. quadrant	all:	3	6. quadrant	all:	2	7. quadrant	all:	3	8. quadrant	all:	2	sum:	all:	23
		central:	2		central:	2		central:	3		central:	1		central:	19
		peripher:	1		peripher:	0		peripher:	0		peripher:	1		peripher:	4
chamber Distal4	1. quadrant	all:	1	2. quadrant	all:	9	3. quadrant	all:	0	4. quadrant	all:	3
		central:	1		central:	9		central:	0		central:	2
		peripher:	0		peripher:	0		peripher:	0		peripher:	1
	5. quadrant	all:	3	6. quadrant	all:	5	7. quadrant	all:	1	8. quadrant	all:	4	sum:	all:	26
		central:	3		central:	5		central:	1		central:	3		central:	24
		peripher:	0		peripher:	0		peripher:	0		peripher:	1		peripher:	2
chamber Distal5	1. quadrant	all:	0	2. quadrant	all:	4	3. quadrant	all:	1	4. quadrant	all:	4
		central:	0		central:	4		central:	1		central:	2
		peripher:	0		peripher:	0		peripher:	0		peripher:	2
	5. quadrant	all:	3	6. quadrant	all:	4	7. quadrant	all:	2	8. quadrant	all:	3	sum:	all:	21
		central:	2		central:	3		central:	2		central:	2		central:	16
		peripher:	1		peripher:	1		peripher:	0		peripher:	1		peripher:	5
liver 20x	1. field:	48		Ansammlung va in Periportalfieldern					Summe all:		272
	2. field:	49		Summe:	421				Summe central:		211
	3. field:	37		Average:	52.625				Summe peripher:		61
	4. field:	64		SD:	12.5791
	5. field:	43
	6. field:	56
	7. field:	79
	8. field:	45
spleen 20x	1. field:	41
	2. field:	29		Summe:	262
	3. field:	44		Average:	32.75
	4. field:	37		SD:	6.70354
	5. field:	24
	6. field:	31
	7. field:	26
	8. field:	30

## Sheet: IA4 (thrombosed)
animal IA4 (thrombosiert)																			HIF
																			chamber Prox1	1. quadrant	all:	19	2. quadrant	all:	15	3. quadrant	all:	15	4. quadrant	all:	12
chamber Prox1	1. quadrant	all:	0	2. quadrant	all:	0	3. quadrant	all:	0	4. quadrant	all:	0									central:	11		central:	6		central:	5		central:	4
		central:	0		central:	0		central:	0		central:	0									peripher:	8		peripher:	9		peripher:	10		peripher:	8
		peripher:	0		peripher:	0		peripher:	0		peripher:	0								5. quadrant	all:	16	6. quadrant	all:	13	7. quadrant	all:	12	8. quadrant	all:	11	sum:	all:	113
	5. quadrant	all:	0	6. quadrant	all:	0	7. quadrant	all:	0	8. quadrant	all:	0	sum:	all:	0						central:	10		central:	6		central:	7		central:	7		central:	56
		central:	0		central:	0		central:	0		central:	0		central:	0						peripher:	6		peripher:	7		peripher:	5		peripher:	4		peripher:	57
		peripher:	0		peripher:	0		peripher:	0		peripher:	0		peripher:	0
																			chamber Prox2	1. quadrant	all:	15	2. quadrant	all:	10	3. quadrant	all:	8	4. quadrant	all:	7
chamber Prox2	1. quadrant	all:	0	2. quadrant	all:	0	3. quadrant	all:	0	4. quadrant	all:	0									central:	8		central:	6		central:	3		central:	3
		central:	0		central:	0		central:	0		central:	0									peripher:	7		peripher:	4		peripher:	5		peripher:	4
		peripher:	0		peripher:	0		peripher:	0		peripher:	0								5. quadrant	all:	10	6. quadrant	all:	13	7. quadrant	all:	13	8. quadrant	all:	7	sum:	all:	83
	5. quadrant	all:	0	6. quadrant	all:	0	7. quadrant	all:	0	8. quadrant	all:	0	sum:	all:	0						central:	4		central:	10		central:	6		central:	2		central:	42
		central:	0		central:	0		central:	0		central:	0		central:	0						peripher:	6		peripher:	3		peripher:	7		peripher:	5		peripher:	41
		peripher:	0		peripher:	0		peripher:	0		peripher:	0		peripher:	0
																			chamber Distal1	1. quadrant	all:	20	2. quadrant	all:	27	3. quadrant	all:	15	4. quadrant	all:	18
chamber Prox3	1. quadrant	all:	0	2. quadrant	all:	0	3. quadrant	all:	0	4. quadrant	all:	0									central:	9		central:	10		central:	9		central:	10
		central:	0		central:	0		central:	0		central:	0									peripher:	11		peripher:	17		peripher:	6		peripher:	8
		peripher:	0		peripher:	0		peripher:	0		peripher:	0								5. quadrant	all:	17	6. quadrant	all:	17	7. quadrant	all:	24	8. quadrant	all:	28	sum:	all:	166
	5. quadrant	all:	0	6. quadrant	all:	0	7. quadrant	all:	0	8. quadrant	all:	0	sum:	all:	0						central:	6		central:	5		central:	13		central:	12		central:	74
		central:	0		central:	0		central:	0		central:	0		central:	0						peripher:	11		peripher:	12		peripher:	11		peripher:	16		peripher:	92
		peripher:	0		peripher:	0		peripher:	0		peripher:	0		peripher:	0
																			chamber Distal2	1. quadrant	all:	25	2. quadrant	all:	16	3. quadrant	all:	19	4. quadrant	all:	18
chamber Prox4	1. quadrant	all:	0	2. quadrant	all:	0	3. quadrant	all:	0	4. quadrant	all:	0									central:	14		central:	8		central:	11		central:	11
		central:	0		central:	0		central:	0		central:	0									peripher:	11		peripher:	8		peripher:	8		peripher:	7
		peripher:	0		peripher:	0		peripher:	0		peripher:	0								5. quadrant	all:	26	6. quadrant	all:	22	7. quadrant	all:	10	8. quadrant	all:	23	sum:	all:	159
	5. quadrant	all:	0	6. quadrant	all:	0	7. quadrant	all:	0	8. quadrant	all:	0	sum:	all:	0						central:	9		central:	12		central:	5		central:	12		central:	82
		central:	0		central:	0		central:	0		central:	0		central:	0						peripher:	17		peripher:	10		peripher:	5		peripher:	11		peripher:	77
		peripher:	0		peripher:	0		peripher:	0		peripher:	0		peripher:	0
																																Summe all:		521
chamber Prox5	1. quadrant	all:	1	2. quadrant	all:	0	3. quadrant	all:	0	4. quadrant	all:	0																				Summe central:		254
		central:	0		central:	0		central:	0		central:	0																				Summe peripher:		267
		peripher:	1		peripher:	0		peripher:	0		peripher:	0
	5. quadrant	all:	0	6. quadrant	all:	0	7. quadrant	all:	0	8. quadrant	all:	0	sum:	all:	1
		central:	0		central:	0		central:	0		central:	0		central:	0
		peripher:	0		peripher:	0		peripher:	0		peripher:	0		peripher:	1
chamber Distal1	1. quadrant	all:	0	2. quadrant	all:	0	3. quadrant	all:	0	4. quadrant	all:	0
		central:	0		central:	0		central:	0		central:	0
		peripher:	0		peripher:	0		peripher:	0		peripher:	0
	5. quadrant	all:	0	6. quadrant	all:	0	7. quadrant	all:	0	8. quadrant	all:	0	sum:	all:	0
		central:	0		central:	0		central:	0		central:	0		central:	0
		peripher:	0		peripher:	0		peripher:	0		peripher:	0		peripher:	0
chamber Distal2	1. quadrant	all:	0	2. quadrant	all:	0	3. quadrant	all:	0	4. quadrant	all:	0
		central:	0		central:	0		central:	0		central:	0
		peripher:	0		peripher:	0		peripher:	0		peripher:	0
	5. quadrant	all:	0	6. quadrant	all:	0	7. quadrant	all:	0	8. quadrant	all:	0	sum:	all:	0
		central:	0		central:	0		central:	0		central:	0		central:	0
		peripher:	0		peripher:	0		peripher:	0		peripher:	0		peripher:	0
chamber Distal3	1. quadrant	all:	0	2. quadrant	all:	0	3. quadrant	all:	0	4. quadrant	all:	0
		central:	0		central:	0		central:	0		central:	0
		peripher:	0		peripher:	0		peripher:	0		peripher:	0
	5. quadrant	all:	0	6. quadrant	all:	0	7. quadrant	all:	0	8. quadrant	all:	0	sum:	all:	0
		central:	0		central:	0		central:	0		central:	0		central:	0
		peripher:	0		peripher:	0		peripher:	0		peripher:	0		peripher:	0
chamber Distal4	1. quadrant	all:	0	2. quadrant	all:	0	3. quadrant	all:	0	4. quadrant	all:	0
		central:	0		central:	0		central:	0		central:	0
		peripher:	0		peripher:	0		peripher:	0		peripher:	0
	5. quadrant	all:	0	6. quadrant	all:	0	7. quadrant	all:	0	8. quadrant	all:	1	sum:	all:	0
		central:	0		central:	0		central:	0		central:	1		central:	0
		peripher:	0		peripher:	0		peripher:	0		peripher:	0		peripher:	0
chamber Distal5	1. quadrant	all:	0	2. quadrant	all:	0	3. quadrant	all:	0	4. quadrant	all:	0
		central:	0		central:	0		central:	0		central:	0
		peripher:	0		peripher:	0		peripher:	0		peripher:	0
	5. quadrant	all:	0	6. quadrant	all:	0	7. quadrant	all:	0	8. quadrant	all:	0	sum:	all:	0
		central:	0		central:	0		central:	0		central:	0		central:	0
		peripher:	0		peripher:	0		peripher:	0		peripher:	0		peripher:	0
liver 20x	1. field:	39		Ansammlung va in Periportalfieldern					Summe all:		1
	2. field:	46		Summe:	428				Summe central:		0
	3. field:	57		Average:	53.5				Summe peripher:		1
	4. field:	69		SD:	8.88819
	5. field:	52
	6. field:	61
	7. field:	47
	8. field:	57
spleen 20x	1. field:	41
	2. field:	33		Summe:	299
	3. field:	44		Average:	37.375
	4. field:	35		SD:	5.80813
	5. field:	31
	6. field:	35
	7. field:	48
	8. field:	32

## Sheet: IB1
animal IB1																			HIF
chamber Prox1	1. quadrant	all:	5	2. quadrant	all:	2	3. quadrant	all:	3	4. quadrant	all:	3							chamber Prox1	1. quadrant	all:	21	2. quadrant	all:	20	3. quadrant	all:	21	4. quadrant	all:	24
		central:	2		central:	1		central:	3		central:	2									central:	11		central:	8		central:	7		central:	12
		peripher:	3		peripher:	1		peripher:	0		peripher:	1									peripher:	10		peripher:	12		peripher:	14		peripher:	12
	5. quadrant	all:	4	6. quadrant	all:	4	7. quadrant	all:	4	8. quadrant	all:	5	sum:	all:	30					5. quadrant	all:	28	6. quadrant	all:	20	7. quadrant	all:	22	8. quadrant	all:	17	sum:	all:	173
		central:	1		central:	2		central:	1		central:	5		central:	17						central:	15		central:	9		central:	13		central:	6		central:	81
		peripher:	3		peripher:	2		peripher:	3		peripher:	0		peripher:	13						peripher:	13		peripher:	11		peripher:	9		peripher:	11		peripher:	92
chamber Prox2	1. quadrant	all:	7	2. quadrant	all:	3	3. quadrant	all:	5	4. quadrant	all:	5							chamber Prox2	1. quadrant	all:	26	2. quadrant	all:	13	3. quadrant	all:	24	4. quadrant	all:	25
		central:	5		central:	2		central:	4		central:	3									central:	12		central:	5		central:	9		central:	13
		peripher:	2		peripher:	1		peripher:	1		peripher:	2									peripher:	14		peripher:	8		peripher:	15		peripher:	12
	5. quadrant	all:	3	6. quadrant	all:	5	7. quadrant	all:	4	8. quadrant	all:	4	sum:	all:	36					5. quadrant	all:	24	6. quadrant	all:	19	7. quadrant	all:	21	8. quadrant	all:	27	sum:	all:	179
		central:	1		central:	3		central:	2		central:	4		central:	24						central:	17		central:	13		central:	12		central:	14		central:	95
		peripher:	2		peripher:	2		peripher:	2		peripher:	0		peripher:	12						peripher:	6		peripher:	6		peripher:	9		peripher:	13		peripher:	83
chamber Prox3	1. quadrant	all:	3	2. quadrant	all:	4	3. quadrant	all:	3	4. quadrant	all:	4							chamber Distal1	1. quadrant	all:	24	2. quadrant	all:	18	3. quadrant	all:	19	4. quadrant	all:	18
		central:	2		central:	2		central:	2		central:	3									central:	11		central:	6		central:	10		central:	11
		peripher:	1		peripher:	2		peripher:	1		peripher:	1									peripher:	13		peripher:	12		peripher:	9		peripher:	7
	5. quadrant	all:	4	6. quadrant	all:	4	7. quadrant	all:	4	8. quadrant	all:	3	sum:	all:	29					5. quadrant	all:	8	6. quadrant	all:	15	7. quadrant	all:	11	6. quadrant	all:	12	sum:	all:	125
		central:	3		central:	2		central:	2		central:	1		central:	17						central:	4		central:	10		central:	6		central:	5		central:	63
		peripher:	1		peripher:	2		peripher:	2		peripher:	2		peripher:	12						peripher:	4		peripher:	5		peripher:	5		peripher:	7		peripher:	62
chamber Prox4	1. quadrant	all:	4	2. quadrant	all:	3	3. quadrant	all:	2	4. quadrant	all:	4							chamber Distal2	1. quadrant	all:	24	2. quadrant	all:	17	3. quadrant	all:	18	4. quadrant	all:	19
		central:	3		central:	1		central:	2		central:	2									central:	12		central:	7		central:	8		central:	12
		peripher:	1		peripher:	2		peripher:	0		peripher:	2									peripher:	12		peripher:	10		peripher:	10		peripher:	7
	5. quadrant	all:	4	6. quadrant	all:	1	7. quadrant	all:	3	8. quadrant	all:	4	sum:	all:	25					5. quadrant	all:	10	6. quadrant	all:	17	7. quadrant	all:	13	8. quadrant	all:	10	sum:	all:	128
		central:	3		central:	0		central:	1		central:	3		central:	15						central:	6		central:	11		central:	7		central:	4		central:	67
		peripher:	1		peripher:	1		peripher:	2		peripher:	1		peripher:	10						peripher:	4		peripher:	6		peripher:	6		peripher:	6		peripher:	61
chamber Prox5	1. quadrant	all:	4	2. quadrant	all:	4	3. quadrant	all:	5	4. quadrant	all:	4																				Summe all:		605
		central:	2		central:	3		central:	3		central:	3																				Summe central:		306
		peripher:	2		peripher:	1		peripher:	2		peripher:	1																				Summe peripher:		298
	5. quadrant	all:	2	6. quadrant	all:	2	7. quadrant	all:	2	8. quadrant	all:	6	sum:	all:	29
		central:	1		central:	2		central:	2		central:	5		central:	21
		peripher:	1		peripher:	0		peripher:	0		peripher:	1		peripher:	8
chamber Distal1	1. quadrant	all:	4	2. quadrant	all:	3	3. quadrant	all:	2	4. quadrant	all:	0
		central:	1		central:	0		central:	2		central:	0
		peripher:	3		peripher:	3		peripher:	0		peripher:	0
	5. quadrant	all:	0	6. quadrant	all:	3	7. quadrant	all:	2	8. quadrant	all:	3	sum:	all:	17
		central:	0		central:	3		central:	0		central:	3		central:	9
		peripher:	0		peripher:	0		peripher:	2		peripher:	0		peripher:	8
chamber Distal2	1. quadrant	all:	6	2. quadrant	all:	5	3. quadrant	all:	6	4. quadrant	all:	4
		central:	2		central:	3		central:	4		central:	1
		peripher:	4		peripher:	2		peripher:	2		peripher:	3
	5. quadrant	all:	4	6. quadrant	all:	4	7. quadrant	all:	4	8. quadrant	all:	5	sum:	all:	38
		central:	1		central:	2		central:	2		central:	3		central:	18
		peripher:	3		peripher:	2		peripher:	2		peripher:	2		peripher:	20
chamber Distal3	1. quadrant	all:	5	2. quadrant	all:	6	3. quadrant	all:	2	4. quadrant	all:	2
		central:	3		central:	2		central:	2		central:	1
		peripher:	2		peripher:	4		peripher:	0		peripher:	1
	5. quadrant	all:	6	6. quadrant	all:	6	7. quadrant	all:	5	8. quadrant	all:	2	sum:	all:	34
		central:	4		central:	3		central:	5		central:	2		central:	22
		peripher:	2		peripher:	3		peripher:	0		peripher:	0		peripher:	12
chamber Distal4	1. quadrant	all:	5	2. quadrant	all:	5	3. quadrant	all:	3	4. quadrant	all:	0
		central:	1		central:	2		central:	1		central:	0
		peripher:	4		peripher:	3		peripher:	2		peripher:	0
	5. quadrant	all:	9	6. quadrant	all:	6	7. quadrant	all:	4	8. quadrant	all:	4	sum:	all:	36
		central:	4		central:	2		central:	3		central:	1		central:	14
		peripher:	5		peripher:	4		peripher:	1		peripher:	3		peripher:	22
chamber Distal5	1. quadrant	all:	7	2. quadrant	all:	4	3. quadrant	all:	2	4. quadrant	all:	6
		central:	2		central:	2		central:	1		central:	2
		peripher:	5		peripher:	2		peripher:	1		peripher:	4
	5. quadrant	all:	4	6. quadrant	all:	1	7. quadrant	all:	4	8. quadrant	all:	2	sum:	all:	30
		central:	2		central:	1		central:	1		central:	0		central:	11
		peripher:	2		peripher:	0		peripher:	3		peripher:	2		peripher:	19
liver 20x	1. field:	52							Summe all:		304
	2. field:	37		Summe:	403				Summe central:		168
	3. field:	44		Average:	50.375				Summe peripher:		136
	4. field:	49		SD:	9.02687
	5. field:	41
	6. field:	66
	7. field:	59
	8. field:	55
spleen 20x	1. field:	32
	2. field:	29		Summe:	239
	3. field:	22		Average:	29.875
	4. field:	36		SD:	4.39993
	5. field:	33
	6. field:	27
	7. field:	26
	8. field:	34

## Sheet: IB2
animal IB2																			HIF
chamber Prox1	1. quadrant	all:	3	2. quadrant	all:	0	3. quadrant	all:	3	4. quadrant	all:	5							chamber Prox1	1. quadrant	all:	24	2. quadrant	all:	18	3. quadrant	all:	13	4. quadrant	all:	18
		central:	2		central:	0		central:	2		central:	4									central:	13		central:	8		central:	6		central:	11
		peripher:	1		peripher:	0		peripher:	1		peripher:	1									peripher:	11		peripher:	10		peripher:	7		peripher:	7
	5. quadrant	all:	3	6. quadrant	all:	1	7. quadrant	all:	1	8. quadrant	all:	1	sum:	all:	17					5. quadrant	all:	17	6. quadrant	all:	17	7. quadrant	all:	20	8. quadrant	all:	24	sum:	all:	151
		central:	2		central:	1		central:	1		central:	0		central:	12						central:	8		central:	9		central:	12		central:	13		central:	80
		peripher:	1		peripher:	0		peripher:	0		peripher:	1		peripher:	5						peripher:	9		peripher:	8		peripher:	8		peripher:	11		peripher:	71
chamber Prox2	1. quadrant	all:	5	2. quadrant	all:	2	3. quadrant	all:	4	4. quadrant	all:	3							chamber Prox2	1. quadrant	all:	20	2. quadrant	all:	15	3. quadrant	all:	23	4. quadrant	all:	16
		central:	5		central:	2		central:	3		central:	3									central:	8		central:	9		central:	11		central:	9
		peripher:	0		peripher:	0		peripher:	1		peripher:	0									peripher:	12		peripher:	6		peripher:	12		peripher:	7
	5. quadrant	all:	4	6. quadrant	all:	2	7. quadrant	all:	7	8. quadrant	all:	2	sum:	all:	29					5. quadrant	all:	12	6. quadrant	all:	21	7. quadrant	all:	17	8. quadrant	all:	17	sum:	all:	141
		central:	4		central:	2		central:	7		central:	2		central:	28						central:	7		central:	8		central:	8		central:	12		central:	72
		peripher:	0		peripher:	0		peripher:	0		peripher:	0		peripher:	1						peripher:	5		peripher:	13		peripher:	9		peripher:	5		peripher:	69
chamber Prox3	1. quadrant	all:	6	2. quadrant	all:	3	3. quadrant	all:	2	4. quadrant	all:	8							chamber Distal1	1. quadrant	all:	24	2. quadrant	all:	27	3. quadrant	all:	15	4. quadrant	all:	18
		central:	6		central:	2		central:	2		central:	6									central:	11		central:	10		central:	9		central:	10
		peripher:	0		peripher:	1		peripher:	0		peripher:	2									peripher:	13		peripher:	17		peripher:	6		peripher:	8
	5. quadrant	all:	8	6. quadrant	all:	10	7. quadrant	all:	3	8. quadrant	all:	5	sum:	all:	45					5. quadrant	all:	17	6. quadrant	all:	17	7. quadrant	all:	24	8. quadrant	all:	28	sum:	all:	170
		central:	5		central:	7		central:	2		central:	4		central:	34						central:	6		central:	5		central:	13		central:	12		central:	76
		peripher:	3		peripher:	3		peripher:	1		peripher:	1		peripher:	11						peripher:	11		peripher:	12		peripher:	11		peripher:	16		peripher:	94
chamber Prox4	1. quadrant	all:	5	2. quadrant	all:	4	3. quadrant	all:	3	4. quadrant	all:	4							chamber Distal2	1. quadrant	all:	26	2. quadrant	all:	15	3. quadrant	all:	19	4. quadrant	all:	18
		central:	4		central:	4		central:	2		central:	1									central:	14		central:	7		central:	11		central:	11
		peripher:	1		peripher:	0		peripher:	1		peripher:	3									peripher:	12		peripher:	8		peripher:	8		peripher:	7
	5. quadrant	all:	8	6. quadrant	all:	4	7. quadrant	all:	0	8. quadrant	all:	4	sum:	all:	32					5. quadrant	all:	25	6. quadrant	all:	22	7. quadrant	all:	9	8. quadrant	all:	23	sum:	all:	157
		central:	7		central:	4		central:	0		central:	4		central:	26						central:	9		central:	12		central:	4		central:	12		central:	80
		peripher:	1		peripher:	0		peripher:	0		peripher:	0		peripher:	6						peripher:	16		peripher:	10		peripher:	5		peripher:	11		peripher:	77
chamber Prox5	1. quadrant	all:	4	2. quadrant	all:	1	3. quadrant	all:	5	4. quadrant	all:	4																				Summe all:		619
		central:	4		central:	1		central:	5		central:	3																				Summe central:		308
		peripher:	0		peripher:	0		peripher:	0		peripher:	1																				Summe peripher:		311
	5. quadrant	all:	2	6. quadrant	all:	2	7. quadrant	all:	4	8. quadrant	all:	3	sum:	all:	25
		central:	2		central:	2		central:	4		central:	3		central:	24
		peripher:	0		peripher:	0		peripher:	0		peripher:	0		peripher:	1
chamber Distal1	1. quadrant	all:	4	2. quadrant	all:	3	3. quadrant	all:	2	4. quadrant	all:	3
		central:	4		central:	3		central:	2		central:	3
		peripher:	0		peripher:	0		peripher:	0		peripher:	0
	5. quadrant	all:	4	6. quadrant	all:	3	7. quadrant	all:	2	8. quadrant	all:	1	sum:	all:	22
		central:	2		central:	3		central:	2		central:	1		central:	20
		peripher:	2		peripher:	0		peripher:	0		peripher:	0		peripher:	2
chamber Distal2	1. quadrant	all:	3	2. quadrant	all:	2	3. quadrant	all:	3	4. quadrant	all:	0
		central:	3		central:	2		central:	2		central:	0
		peripher:	0		peripher:	0		peripher:	1		peripher:	0
	5. quadrant	all:	2	6. quadrant	all:	3	7. quadrant	all:	0	8. quadrant	all:	5	sum:	all:	18
		central:	2		central:	3		central:	0		central:	5		central:	17
		peripher:	0		peripher:	0		peripher:	0		peripher:	0		peripher:	1
chamber Distal3	1. quadrant	all:	3	2. quadrant	all:	4	3. quadrant	all:	2	4. quadrant	all:	2
		central:	2		central:	2		central:	2		central:	2
		peripher:	1		peripher:	2		peripher:	0		peripher:	0
	5. quadrant	all:	4	6. quadrant	all:	3	7. quadrant	all:	4	8. quadrant	all:	5	sum:	all:	27
		central:	4		central:	2		central:	3		central:	4		central:	21
		peripher:	0		peripher:	1		peripher:	1		peripher:	1		peripher:	6
chamber Distal4	1. quadrant	all:	5	2. quadrant	all:	3	3. quadrant	all:	3	4. quadrant	all:	4
		central:	5		central:	2		central:	2		central:	4
		peripher:	0		peripher:	1		peripher:	1		peripher:	0
	5. quadrant	all:	1	6. quadrant	all:	4	7. quadrant	all:	1	8. quadrant	all:	2	sum:	all:	23
		central:	1		central:	4		central:	1		central:	2		central:	21
		peripher:	0		peripher:	0		peripher:	0		peripher:	0		peripher:	2
chamber Distal5	1. quadrant	all:	4	2. quadrant	all:	1	3. quadrant	all:	1	4. quadrant	all:	0
		central:	3		central:	1		central:	1		central:	0
		peripher:	1		peripher:	0		peripher:	0		peripher:	0
	5. quadrant	all:	1	6. quadrant	all:	0	7. quadrant	all:	0	8. quadrant	all:	7	sum:	all:	14
		central:	0		central:	0		central:	0		central:	5		central:	10
		peripher:	1		peripher:	0		peripher:	0		peripher:	2		peripher:	4
liver 20x	1. field:	44							Summe all:		252
	2. field:	57		Summe:	434				Summe central:		213
	3. field:	53		Average:	54.25				Summe peripher:		39
	4. field:	56		SD:	4.73682
	5. field:	62
	6. field:	53
	7. field:	54
	8. field:	55
spleen 20x	1. field:	22
	2. field:	18		Summe:	197
	3. field:	26		Average:	24.625
	4. field:	32		SD:	5.87234
	5. field:	27
	6. field:	24
	7. field:	33
	8. field:	15

## Sheet: IB4
animal IB4																			HIF
chamber Prox1	1. quadrant	all:	2	2. quadrant	all:	2	3. quadrant	all:	6	4. quadrant	all:	6							chamber Prox1	1. quadrant	all:	14	2. quadrant	all:	16	3. quadrant	all:	23	4. quadrant	all:	23
		central:	1		central:	2		central:	4		central:	4									central:	7		central:	8		central:	12		central:	14
		peripher:	1		peripher:	0		peripher:	2		peripher:	2									peripher:	7		peripher:	8		peripher:	11		peripher:	9
	5. quadrant	all:	5	6. quadrant	all:	1	7. quadrant	all:	3	8. quadrant	all:	4	sum:	all:	29					5. quadrant	all:	17	6. quadrant	all:	10	7. quadrant	all:	13	8. quadrant	all:	18	sum:	all:	134
		central:	3		central:	0		central:	2		central:	3		central:	19						central:	9		central:	6		central:	7		central:	10		central:	73
		peripher:	2		peripher:	1		peripher:	1		peripher:	1		peripher:	10						peripher:	8		peripher:	4		peripher:	6		peripher:	8		peripher:	61
chamber Prox2	1. quadrant	all:	4	2. quadrant	all:	3	3. quadrant	all:	2	4. quadrant	all:	3							chamber Prox2	1. quadrant	all:	11	2. quadrant	all:	14	3. quadrant	all:	14	4. quadrant	all:	10
		central:	4		central:	3		central:	2		central:	3									central:	5		central:	4		central:	7		central:	5
		peripher:	0		peripher:	0		peripher:	0		peripher:	0									peripher:	6		peripher:	10		peripher:	7		peripher:	5
	5. quadrant	all:	4	6. quadrant	all:	3	7. quadrant	all:	3	8. quadrant	all:	1	sum:	all:	23					5. quadrant	all:	15	6. quadrant	all:	10	7. quadrant	all:	17	8. quadrant	all:	11	sum:	all:	102
		central:	2		central:	3		central:	2		central:	1		central:	20						central:	7		central:	4		central:	6		central:	3		central:	41
		peripher:	2		peripher:	0		peripher:	1		peripher:	0		peripher:	3						peripher:	8		peripher:	6		peripher:	11		peripher:	8		peripher:	61
chamber Prox3	1. quadrant	all:	4	2. quadrant	all:	6	3. quadrant	all:	5	4. quadrant	all:	5							chamber Distal1	1. quadrant	all:	16	2. quadrant	all:	17	3. quadrant	all:	5	4. quadrant	all:	9
		central:	4		central:	4		central:	5		central:	4									central:	4		central:	8		central:	5		central:	3
		peripher:	0		peripher:	2		peripher:	0		peripher:	1									peripher:	12		peripher:	9		peripher:	0		peripher:	6
	5. quadrant	all:	6	6. quadrant	all:	2	7. quadrant	all:	4	8. quadrant	all:	2	sum:	all:	34					5. quadrant	all:	14	6. quadrant	all:	10	7. quadrant	all:	6	8. quadrant	all:	14	sum:	all:	91
		central:	5		central:	2		central:	4		central:	2		central:	30						central:	3		central:	3		central:	2		central:	6		central:	34
		peripher:	1		peripher:	0		peripher:	0		peripher:	0		peripher:	4						peripher:	11		peripher:	7		peripher:	4		peripher:	8		peripher:	57
chamber Prox4	1. quadrant	all:	5	2. quadrant	all:	3	3. quadrant	all:	1	4. quadrant	all:	5							chamber Distal2	1. quadrant	all:	13	2. quadrant	all:	12	3. quadrant	all:	4	4. quadrant	all:	10
		central:	4		central:	3		central:	1		central:	4									central:	5		central:	6		central:	4		central:	6
		peripher:	1		peripher:	0		peripher:	0		peripher:	1									peripher:	8		peripher:	6		peripher:	0		peripher:	4
	5. quadrant	all:	5	6. quadrant	all:	4	7. quadrant	all:	1	8. quadrant	all:	1	sum:	all:	25					5. quadrant	all:	16	6. quadrant	all:	17	7. quadrant	all:	12	8. quadrant	all:	8	sum:	all:	92
		central:	4		central:	4		central:	1		central:	1		central:	22						central:	7		central:	12		central:	4		central:	4		central:	48
		peripher:	1		peripher:	0		peripher:	0		peripher:	0		peripher:	3						peripher:	9		peripher:	5		peripher:	8		peripher:	4		peripher:	44
chamber Prox5	1. quadrant	all:	5	2. quadrant	all:	4	3. quadrant	all:	1	4. quadrant	all:	4																				Summe all:		419
		central:	3		central:	2		central:	1		central:	4																				Summe central:		196
		peripher:	2		peripher:	2		peripher:	0		peripher:	0																				Summe peripher:		223
	5. quadrant	all:	4	6. quadrant	all:	2	7. quadrant	all:	3	8. quadrant	all:	2	sum:	all:	25
		central:	2		central:	2		central:	2		central:	2		central:	18
		peripher:	2		peripher:	0		peripher:	1		peripher:	0		peripher:	7
chamber Distal1	1. quadrant	all:	4	2. quadrant	all:	5	3. quadrant	all:	8	4. quadrant	all:	4
		central:	3		central:	3		central:	5		central:	3
		peripher:	1		peripher:	2		peripher:	3		peripher:	1
	5. quadrant	all:	4	6. quadrant	all:	1	7. quadrant	all:	4	8. quadrant	all:	9	sum:	all:	39
		central:	2		central:	1		central:	3		central:	6		central:	26
		peripher:	2		peripher:	0		peripher:	1		peripher:	3		peripher:	13
chamber Distal2	1. quadrant	all:	3	2. quadrant	all:	5	3. quadrant	all:	0	4. quadrant	all:	2
		central:	2		central:	1		central:	0		central:	0
		peripher:	1		peripher:	4		peripher:	0		peripher:	2
	5. quadrant	all:	1	6. quadrant	all:	5	7. quadrant	all:	3	8. quadrant	all:	6	sum:	all:	25
		central:	1		central:	3		central:	2		central:	4		central:	13
		peripher:	0		peripher:	2		peripher:	1		peripher:	2		peripher:	12
chamber Distal3	1. quadrant	all:	2	2. quadrant	all:	3	3. quadrant	all:	1	4. quadrant	all:	5
		central:	2		central:	2		central:	1		central:	2
		peripher:	0		peripher:	1		peripher:	0		peripher:	3
	5. quadrant	all:	2	6. quadrant	all:	5	7. quadrant	all:	2	8. quadrant	all:	5	sum:	all:	25
		central:	1		central:	4		central:	2		central:	3		central:	17
		peripher:	1		peripher:	1		peripher:	0		peripher:	2		peripher:	8
chamber Distal4	1. quadrant	all:	3	2. quadrant	all:	1	3. quadrant	all:	1	4. quadrant	all:	1
		central:	2		central:	1		central:	1		central:	1
		peripher:	1		peripher:	0		peripher:	0		peripher:	0
	5. quadrant	all:	1	6. quadrant	all:	0	7. quadrant	all:	0	8. quadrant	all:	4	sum:	all:	11
		central:	0		central:	0		central:	0		central:	2		central:	7
		peripher:	1		peripher:	0		peripher:	0		peripher:	2		peripher:	4
chamber Distal5	1. quadrant	all:	2	2. quadrant	all:	3	3. quadrant	all:	6	4. quadrant	all:	7
		central:	1		central:	3		central:	2		central:	4
		peripher:	1		peripher:	0		peripher:	4		peripher:	3
	5. quadrant	all:	4	6. quadrant	all:	2	7. quadrant	all:	2	8. quadrant	all:	0	sum:	all:	26
		central:	3		central:	2		central:	2		central:	0		central:	17
		peripher:	1		peripher:	0		peripher:	0		peripher:	0		peripher:	9
liver 20x	1. field:	42							Summe all:		262
	2. field:	45		Summe:	431				Summe central:		189
	3. field:	59		Average:	53.875				Summe peripher:		73
	4. field:	66		SD:	7.73688
	5. field:	56
	6. field:	58
	7. field:	47
	8. field:	58
spleen 20x	1. field:	25
	2. field:	38		Summe:	253
	3. field:	38		Average:	31.625
	4. field:	45		SD:	7.49896
	5. field:	32
	6. field:	28
	7. field:	23
	8. field:	24

## Sheet: IIA1
animal IIA1																			HIF
chamber Prox1	1. quadrant	all:	0	2. quadrant	all:	0	3. quadrant	all:	0	4. quadrant	all:	0							chamber Prox1	1. quadrant	all:	19	2. quadrant	all:	15	3. quadrant	all:	15	4. quadrant	all:	12
		central:	0		central:	0		central:	0		central:	0									central:	11		central:	6		central:	5		central:	4
		peripher:	0		peripher:	0		peripher:	0		peripher:	0									peripher:	8		peripher:	9		peripher:	10		peripher:	8
	5. quadrant	all:	0	6. quadrant	all:	0	7. quadrant	all:	0	8. quadrant	all:	0	sum:	all:	0					5. quadrant	all:	16	6. quadrant	all:	13	7. quadrant	all:	12	8. quadrant	all:	11	sum:	all:	113
		central:	0		central:	0		central:	0		central:	0		central:	0						central:	10		central:	6		central:	7		central:	7		central:	56
		peripher:	0		peripher:	0		peripher:	0		peripher:	0		peripher:	0						peripher:	6		peripher:	7		peripher:	5		peripher:	4		peripher:	57
chamber Prox2	1. quadrant	all:	0	2. quadrant	all:	0	3. quadrant	all:	1	4. quadrant	all:	0							chamber Prox2	1. quadrant	all:	15	2. quadrant	all:	10	3. quadrant	all:	7	4. quadrant	all:	7
		central:	0		central:	0		central:	0		central:	0									central:	8		central:	6		central:	3		central:	3
		peripher:	0		peripher:	0		peripher:	1		peripher:	0									peripher:	7		peripher:	4		peripher:	4		peripher:	4
	5. quadrant	all:	0	6. quadrant	all:	0	7. quadrant	all:	0	8. quadrant	all:	0	sum:	all:	0					5. quadrant	all:	11	6. quadrant	all:	13	7. quadrant	all:	13	8. quadrant	all:	5	sum:	all:	81
		central:	0		central:	0		central:	0		central:	0		central:	0						central:	5		central:	10		central:	6		central:	0		central:	41
		peripher:	0		peripher:	0		peripher:	0		peripher:	0		peripher:	0						peripher:	6		peripher:	3		peripher:	7		peripher:	5		peripher:	40
chamber Prox3	1. quadrant	all:	0	2. quadrant	all:	0	3. quadrant	all:	0	4. quadrant	all:	0							chamber Distal1	1. quadrant	all:	10	2. quadrant	all:	17	3. quadrant	all:	27	4. quadrant	all:	19
		central:	0		central:	0		central:	0		central:	0									central:	4		central:	5		central:	11		central:	13
		peripher:	0		peripher:	0		peripher:	0		peripher:	0									peripher:	6		peripher:	12		peripher:	16		peripher:	6
	5. quadrant	all:	0	6. quadrant	all:	0	7. quadrant	all:	0	8. quadrant	all:	0	sum:	all:	0					5. quadrant	all:	9	6. quadrant	all:	15	7. quadrant	all:	24	8. quadrant	all:	15	sum:	all:	136
		central:	0		central:	0		central:	0		central:	0		central:	0						central:	5		central:	4		central:	10		central:	8		central:	60
		peripher:	0		peripher:	0		peripher:	0		peripher:	0		peripher:	0						peripher:	4		peripher:	11		peripher:	14		peripher:	7		peripher:	76
chamber Prox4	1. quadrant	all:	0	2. quadrant	all:	0	3. quadrant	all:	1	4. quadrant	all:	0							chamber Distal2	1. quadrant	all:		2. quadrant	all:		3. quadrant	all:		4. quadrant	all:
		central:	0		central:	0		central:	0		central:	0							(nicht funktioniert)		central:			central:			central:			central:
		peripher:	0		peripher:	0		peripher:	1		peripher:	0									peripher:			peripher:			peripher:			peripher:
	5. quadrant	all:	0	6. quadrant	all:	0	7. quadrant	all:	0	8. quadrant	all:	0	sum:	all:	1					5. quadrant	all:		6. quadrant	all:		7. quadrant	all:		8. quadrant	all:		sum:	all:
		central:	0		central:	0		central:	0		central:	0		central:	0						central:			central:			central:			central:			central:
		peripher:	0		peripher:	0		peripher:	0		peripher:	0		peripher:	1						peripher:			peripher:			peripher:			peripher:			peripher:
chamber Prox5	1. quadrant	all:	0	2. quadrant	all:	0	3. quadrant	all:	0	4. quadrant	all:	0																				Summe all:		330
		central:	0		central:	0		central:	0		central:	0																				Summe central:		157
		peripher:	0		peripher:	0		peripher:	0		peripher:	0																				Summe peripher:		173
	5. quadrant	all:	0	6. quadrant	all:	0	7. quadrant	all:	0	8. quadrant	all:	0	sum:	all:	0
		central:	0		central:	0		central:	0		central:	0		central:	0
		peripher:	0		peripher:	0		peripher:	0		peripher:	0		peripher:	0
chamber Distal1	1. quadrant	all:	0	2. quadrant	all:	0	3. quadrant	all:	0	4. quadrant	all:	0
		central:	0		central:	0		central:	0		central:	0
		peripher:	0		peripher:	0		peripher:	0		peripher:	0
	5. quadrant	all:	0	6. quadrant	all:	0	7. quadrant	all:	0	8. quadrant	all:	0	sum:	all:	0
		central:	0		central:	0		central:	0		central:	0		central:	0
		peripher:	0		peripher:	0		peripher:	0		peripher:	0		peripher:	0
chamber Distal2	1. quadrant	all:	0	2. quadrant	all:	0	3. quadrant	all:	0	4. quadrant	all:	0
		central:	0		central:	0		central:	0		central:	0
		peripher:	0		peripher:	0		peripher:	0		peripher:	0
	5. quadrant	all:	0	6. quadrant	all:	0	7. quadrant	all:	0	8. quadrant	all:	0	sum:	all:	0
		central:	0		central:	0		central:	0		central:	0		central:	0
		peripher:	0		peripher:	0		peripher:	0		peripher:	0		peripher:	0
chamber Distal3	1. quadrant	all:	0	2. quadrant	all:	0	3. quadrant	all:	0	4. quadrant	all:	0
		central:	0		central:	0		central:	0		central:	0
		peripher:	0		peripher:	0		peripher:	0		peripher:	0
	5. quadrant	all:	0	6. quadrant	all:	0	7. quadrant	all:	0	8. quadrant	all:	0	sum:	all:	0
		central:	0		central:	0		central:	0		central:	0		central:	0
		peripher:	0		peripher:	0		peripher:	0		peripher:	0		peripher:	0
chamber Distal4	1. quadrant	all:	0	2. quadrant	all:	0	3. quadrant	all:	0	4. quadrant	all:	0
		central:	0		central:	0		central:	0		central:	0
		peripher:	0		peripher:	0		peripher:	0		peripher:	0
	5. quadrant	all:	0	6. quadrant	all:	0	7. quadrant	all:	0	8. quadrant	all:	0	sum:	all:	0
		central:	0		central:	0		central:	0		central:	0		central:	0
		peripher:	0		peripher:	0		peripher:	0		peripher:	0		peripher:	0
chamber Distal5	1. quadrant	all:	0	2. quadrant	all:	0	3. quadrant	all:	0	4. quadrant	all:	0
		central:	0		central:	0		central:	0		central:	0
		peripher:	0		peripher:	0		peripher:	0		peripher:	0
	5. quadrant	all:	0	6. quadrant	all:	0	7. quadrant	all:	0	8. quadrant	all:	0	sum:	all:	0
		central:	0		central:	0		central:	0		central:	0		central:	0
		peripher:	0		peripher:	0		peripher:	0		peripher:	0		peripher:	0
liver 20x	1. field:	57							Summe all:		1
	2. field:	41		Summe:	456				Summe central:		0
	3. field:	48		Average:	57				Summe peripher:		1
	4. field:	74		SD:	9.75961
	5. field:	65
	6. field:	51
	7. field:	57
	8. field:	63
spleen 20x	1. field:	36
	2. field:	38		Summe:	289
	3. field:	22		Average:	36.125
	4. field:	34		SD:	5.86169
	5. field:	37
	6. field:	41
	7. field:	42
	8. field:	39

## Sheet: IIA2
animal IIA2																			HIF
chamber Prox1	1. quadrant	all:	0	2. quadrant	all:	0	3. quadrant	all:	0	4. quadrant	all:	0							chamber Prox1	1. quadrant	all:	6	2. quadrant	all:	5	3. quadrant	all:	9	4. quadrant	all:	12
		central:	0		central:	0		central:	0		central:	0							Vene thrombosiert		central:	0		central:	0		central:	5		central:	7
		peripher:	0		peripher:	0		peripher:	0		peripher:	0									peripher:	6		peripher:	5		peripher:	4		peripher:	5
	5. quadrant	all:	0	6. quadrant	all:	0	7. quadrant	all:	0	8. quadrant	all:	0	sum:	all:	0					5. quadrant	all:	3	6. quadrant	all:	4	7. quadrant	all:	13	8. quadrant	all:	8	sum:	all:	60
		central:	0		central:	0		central:	0		central:	0		central:	0						central:	0		central:	0		central:	5		central:	4		central:	21
		peripher:	0		peripher:	0		peripher:	0		peripher:	0		peripher:	0						peripher:	3		peripher:	4		peripher:	8		peripher:	4		peripher:	39
chamber Prox2	1. quadrant	all:	0	2. quadrant	all:	0	3. quadrant	all:	0	4. quadrant	all:	0							chamber Prox2	1. quadrant	all:	5	2. quadrant	all:	4	3. quadrant	all:	13	4. quadrant	all:	11
		central:	0		central:	0		central:	0		central:	0									central:	0		central:	0		central:	7		central:	5
		peripher:	0		peripher:	0		peripher:	0		peripher:	0									peripher:	5		peripher:	4		peripher:	6		peripher:	6
	5. quadrant	all:	0	6. quadrant	all:	0	7. quadrant	all:	0	8. quadrant	all:	0	sum:	all:	0					5. quadrant	all:	2	6. quadrant	all:	5	7. quadrant	all:	10	8. quadrant	all:	11	sum:	all:	61
		central:	0		central:	0		central:	0		central:	0		central:	0						central:	0		central:	2		central:	5		central:	7		central:	26
		peripher:	0		peripher:	0		peripher:	0		peripher:	0		peripher:	0						peripher:	2		peripher:	3		peripher:	5		peripher:	4		peripher:	35
chamber Prox3	1. quadrant	all:	0	2. quadrant	all:	0	3. quadrant	all:	0	4. quadrant	all:	0							chamber Distal1	1. quadrant	all:	3	2. quadrant	all:	3	3. quadrant	all:	5	4. quadrant	all:	7
		central:	0		central:	0		central:	0		central:	0									central:	0		central:	1		central:	3		central:	4
		peripher:	0		peripher:	0		peripher:	0		peripher:	0									peripher:	3		peripher:	2		peripher:	2		peripher:	3
	5. quadrant	all:	0	6. quadrant	all:	0	7. quadrant	all:	0	8. quadrant	all:	0	sum:	all:	0					5. quadrant	all:	2	6. quadrant	all:	6	7. quadrant	all:	9	8. quadrant	all:	9	sum:	all:	44
		central:	0		central:	0		central:	0		central:	0		central:	0						central:	0		central:	2		central:	4		central:	5		central:	19
		peripher:	0		peripher:	0		peripher:	0		peripher:	0		peripher:	0						peripher:	2		peripher:	4		peripher:	5		peripher:	4		peripher:	25
chamber Prox4	1. quadrant	all:	0	2. quadrant	all:	0	3. quadrant	all:	0	4. quadrant	all:	0							chamber Distal2	1. quadrant	all:	2	2. quadrant	all:	7	3. quadrant	all:	2	4. quadrant	all:	6
		central:	0		central:	0		central:	0		central:	0									central:	0		central:	3		central:	0		central:	3
		peripher:	0		peripher:	0		peripher:	0		peripher:	0									peripher:	2		peripher:	4		peripher:	2		peripher:	3
	5. quadrant	all:	0	6. quadrant	all:	0	7. quadrant	all:	0	8. quadrant	all:	0	sum:	all:	0					5. quadrant	all:	10	6. quadrant	all:	8	7. quadrant	all:	13	8. quadrant	all:	10	sum:	all:	58
		central:	0		central:	0		central:	0		central:	0		central:	0						central:	3		central:	2		central:	6		central:	2		central:	19
		peripher:	0		peripher:	0		peripher:	0		peripher:	0		peripher:	0						peripher:	7		peripher:	6		peripher:	7		peripher:	8		peripher:	39
chamber Prox5	1. quadrant	all:	0	2. quadrant	all:	0	3. quadrant	all:	0	4. quadrant	all:	0																				Summe all:		223
		central:	0		central:	0		central:	0		central:	0																				Summe central:		85
		peripher:	0		peripher:	0		peripher:	0		peripher:	0																				Summe peripher:		138
	5. quadrant	all:	0	6. quadrant	all:	0	7. quadrant	all:	0	8. quadrant	all:	0	sum:	all:	0
		central:	0		central:	0		central:	0		central:	0		central:	0
		peripher:	0		peripher:	0		peripher:	0		peripher:	0		peripher:	0
chamber Distal1	1. quadrant	all:	0	2. quadrant	all:	0	3. quadrant	all:	0	4. quadrant	all:	0
		central:	0		central:	0		central:	0		central:	0
		peripher:	0		peripher:	0		peripher:	0		peripher:	0
	5. quadrant	all:	0	6. quadrant	all:	0	7. quadrant	all:	0	8. quadrant	all:	0	sum:	all:	0
		central:	0		central:	0		central:	0		central:	0		central:	0
		peripher:	0		peripher:	0		peripher:	0		peripher:	0		peripher:	0
chamber Distal2	1. quadrant	all:	0	2. quadrant	all:	0	3. quadrant	all:	0	4. quadrant	all:	0
		central:	0		central:	0		central:	0		central:	0
		peripher:	0		peripher:	0		peripher:	0		peripher:	0
	5. quadrant	all:	0	6. quadrant	all:	0	7. quadrant	all:	0	8. quadrant	all:	0	sum:	all:	0
		central:	0		central:	0		central:	0		central:	0		central:	0
		peripher:	0		peripher:	0		peripher:	0		peripher:	0		peripher:	0
chamber Distal3	1. quadrant	all:	0	2. quadrant	all:	0	3. quadrant	all:	0	4. quadrant	all:	0
		central:	0		central:	0		central:	0		central:	0
		peripher:	0		peripher:	0		peripher:	0		peripher:	0
	5. quadrant	all:	0	6. quadrant	all:	0	7. quadrant	all:	1	8. quadrant	all:	0	sum:	all:	1
		central:	0		central:	0		central:	1		central:	0		central:	1
		peripher:	0		peripher:	0		peripher:	0		peripher:	0		peripher:	0
chamber Distal4	1. quadrant	all:	0	2. quadrant	all:	0	3. quadrant	all:	0	4. quadrant	all:	0
		central:	0		central:	0		central:	0		central:	0
		peripher:	0		peripher:	0		peripher:	0		peripher:	0
	5. quadrant	all:	0	6. quadrant	all:	0	7. quadrant	all:	0	8. quadrant	all:	0	sum:	all:	0
		central:	0		central:	0		central:	0		central:	0		central:	0
		peripher:	0		peripher:	0		peripher:	0		peripher:	0		peripher:	0
chamber Distal5	1. quadrant	all:	0	2. quadrant	all:	0	3. quadrant	all:	0	4. quadrant	all:	0
		central:	0		central:	0		central:	0		central:	0
		peripher:	0		peripher:	0		peripher:	0		peripher:	0
	5. quadrant	all:	0	6. quadrant	all:	0	7. quadrant	all:	0	8. quadrant	all:	0	sum:	all:	0
		central:	0		central:	0		central:	0		central:	0		central:	0
		peripher:	0		peripher:	0		peripher:	0		peripher:	0		peripher:	0
liver 20x	1. field:	44							Summe all:		1
	2. field:	47		Summe:	397				Summe central:		1
	3. field:	59		Average:	49.625				Summe peripher:		0
	4. field:	52		SD:	5.91476
	5. field:	41
	6. field:	53
	7. field:	45
	8. field:	56
spleen 20x	1. field:	38
	2. field:	34		Summe:	278
	3. field:	32		Average:	34.75
	4. field:	39		SD:	5.95294
	5. field:	37
	6. field:	45
	7. field:	26
	8. field:	27

[truncated: 14 more sheets: IIA3, IIA4, IIA5, IIA6 (thrombosed), IIB1, IIB2, IIB3, IIB4, IIB5, Stats HIF, Stats Qdots construct, Stats Qdots liver, spleen, cell count, relative central hypoxia]
